# Supplementary material for: Trends and causes of maternal mortality in Indonesia: a systematic review
Source: BMC Pregnancy Childbirth. 2024 Jul 30;24:515. doi: 10.1186/s12884-024-06687-6 (PMC11290122; doi:10.1186/s12884-024-06687-6)
Supplement: Supplementary file 3 — Supplementary Material 3 [file 12884_2024_6687_MOESM3_ESM.xlsx]

## Sheet: Sheet1
No.	Article ID	Authors, Year	Title	Study design	Included type	Critical apprisal tool
1	39	Pramatirta et.al,2020	Gambaran Kematian Maternal Di RSUP Dr. Hasan Sadikin Bandung Tahun 2019	Cross sectional	MMR & cause of death	AXIS tool
2	40	Lumbanraja et.al,2016	Gambaran Kematian Maternal Di RSUP Prof. Dr. R. D. Kandou Manado 1 Januari 2013 - 31 Desember 2015	Descriptive retrospective	MMR & cause of death	AXIS tool
3	49	Sunaryo et.al,2014	Kematian Ibu Sebelum Dan Selama Pelayanan Jaminan Persalinan (Jampersal) Di RSUD Dr. Moewardi Surakarta Tahun 2009 - 2013	Cross sectional	MMR & cause of death	AXIS tool
4	78	Kurniati et.al,2015	Penyebab Kematian Ibu Di Kabupaten Kulon Progo Yogyakarta	Cross sectional	MMR & cause of death	AXIS tool
5	82	Karkata et.al,2006	Pergeseran Kausa Kematian Ibu Bersalin Di RSU Sanglah Denpasar, Selama Lima Tahun, 1996 - 2000	Descriptive quantitative	MMR & cause of death	AXIS tool
6	94	Palufi et.al,2017	Studi Epidemiologi Kematian Ibu Di Kabupaten Rote Ndao Provinsi Nusa Tenggara Timur	Descriptive quantitative	MMR & cause of death	AXIS tool
7	99	Prihesti et.al,2019	Tren Dan Faktor Risiko Kematian Maternal Di RSUP Dr.Sardjito Yogyakarta Tahun 2012-2017	Case control	MMR & cause of death	JBI case control
8	103	Jasmiati et.al,2019	Analisis Peran Faktor Penyebab Kematian Maternal Yang Dapat Dicegah Terhadap Keterlambatan Rujukan Dan Penanganan Di Kabupaten Karawang Provinsi Jawa Barat	Sequential Explanatory Mixed Method (quantitave: cross sectional ; qualitative: FGD & In dept interview	MMR & cause of death	AXIS tool
9	127	Aeni,2013	Faktor Risiko Kematian Ibu	Case control	MMR & cause of death	JBI case control
10	170	Mardjikoen, 1973	Kematian Maternal Di Bagian Kebedanan Fakultas Kedokteran Universitas Gadjah Mada	Descriptive retrospective	MMR & cause of death	AXIS tool
11	174	Kesty et.al,2019	Maternal Mortality Rate At East Ogan Komering Ulu (East Oku) Regional Public Hospital Over A Four Year Period: Trends, Its Associated Factors And Neonatal Outcome: Angka Kematian Ibu Di Rsud Ogan Komering Ulu Timur (Oku Timur) Dalam Periode Empat Tahun	Descriptive quantitative	MMR & cause of death	AXIS tool
12	176	Taufiqy et.al,2016	Pelayanan Obstetri Emergensi Dan Kejadian Kematian Maternal Di RSUD Tugurejo	Descriptive quantitative	MMR & cause of death	AXIS tool
13	185	Tendean et.al,2021	Maternal Mortality Rate Before And After Bpjs Health Services Era : Angka Kematian Ibu Sebelum Dan Sesudah Era BPJS	Descriptive retrospective	MMR & cause of death	AXIS tool
14	196	Puspitasari et.al,2021	Gambaran Kejadian Kematian Ibu Di Kabupaten Grobogan, Jawa Tengah Tahun 2016-2018	Descriptive quantitative	MMR & cause of death	AXIS tool
15	247	Indarti et.al,2021	Three-Delay Model On Maternal Mortality Cases In Tertiary Referral Hospital In Indonesia	Descriptive retrospective	MMR & cause of death	AXIS tool
16	292	Hanafi,2019	Case Series: Gambaran Kematian Maternal Di Kabupaten Sleman Januari 2016 Sampai Dengan Desember 2018	Descriptive analytical : case series	MMR & cause of death	JBI case series
17	338	Atnaryan,2021	Studi Kasus Kematian Maternal Di Kabupaten Gunungkidul Januari 2018 Sampai Dengan Desember 2019	Mix method: explanatory design with follow-up/ sequential explanation model	MMR & cause of death	JBI case series
18	373	Tjitra et.al,1991	Kematian Maternal Di Nusa Tenggara Timur	Prospective study	MMR & cause of death	AXIS tool
19	432	Megawati,2011	Analisis Spasial Kematian Ibu Di Kabupaten Tasikmalaya Tahun 2009	Cross sectional	MMR & cause of death	AXIS tool
20	447	Budiarso,1989	Studi Prospektif Kematian Maternal Di Sukabumi	Prospective study	MMR & cause of death	AXIS tool
21	464	Apip et.al,2019	Hubungan Tingkat Pendidikan Dan Jarak Tempuh Ke Puskesmas Dengan Kematian Ibu Hamil Di Kabupaten Tasikmalaya Periode 2013-2014	Case control	MMR & cause of death	JBI case control
22	474	Paramita,2019	Case Series: Gambaran Kematian Maternal Di Kabupaten Bantul Januari 2017 Sampai Dengan Desember 2018	Case series	MMR & cause of death	JBI case series
23	566	Tejayanti et.al,2018	Penyebab Kematian Maternal Di Kabupaten Malang Provinsi Jawa Timur Tahun 2010	Descriptive quantitative	MMR & cause of death	AXIS tool
24	573	Siska,2019	Analisis Spasial Distribusi Kematian Ibu Di Kabupaten Lima Puluh Kota Provinsi Sumatera Barat Tahun 2014-2017	Case control	MMR & cause of death	JBI case control
25	586	Rochmatin, 2018	Gambaran Determinan Kematian Ibu Di Kota Surabaya Tahun 2015-2017	Non reactive research	MMR & cause of death	AXIS tool
26	613	Prasetyo et.al,2018	Maternal Mortality Audit Based On District Maternal Health Performance In East Java Province, Indonesia.	Case control	MMR & cause of death	JBI case control
27	694	Mahmood et.al,2018	Root-Cause Analysis of Persistently High Maternal Mortality in a Rural District of Indonesia: Role of Clinical Care Quality and Health Services Organizational Factors	Descriptive retrospective	MMR & cause of death	AXIS tool
28	716	Ronsmans et.al,2009	Estimation Of Population-Based Incidence Of Pregnancy-Related Illness And Mortality (Priam) In Two Districts In West Java, Indonesia.	Cross sectional	MMR & cause of death	AXIS tool
29	723	Fortney et.al,1988	Maternal Mortality In Indonesia And Egypt.	Descriptive retrospective	MMR & cause of death	AXIS tool
30	742	Supratikto et.al,2002	A District-Based Audit Of The Causes And Circumstances Of Maternal Deaths In South Kalimantan, Indonesia	Descriptive retrospective	MMR & cause of death	AXIS tool
31	757	Chi et.al,1981	Maternal Mortality At Twelve Teaching Hospitals In Indonesia - An Epidemiologic Analysis	Prospective study	MMR & cause of death	AXIS tool
32	808	Muthahari,2017	Angka Kematian Ibu Dan Penyebab Kematian Di Rumah Sakit Umum Pusat Haji Adam Malik Tahun 2012-2016	Cross sectional	MMR & cause of death	AXIS tool
33	822	Tendean et.al, 2022	Eclampsia as the leading cause of maternal death at Prof. dr. RD Kandou Hospital, Manado, Indonesia	Descriptive retrospective	MMR & cause of death	AXIS tool
34	160	Ocviyanti, D and Fernando, D, 2020	CAUSES OF MATERNAL MORTALITY AT A TERTIARY TEACHING HOSPITAL IN JAKARTA, INDONESIA: A NINE-YEAR RETROSPECTIVE SURVEY	Descriptive retrospective	MMR & cause of death	AXIS tool
35	251	Simbolon, F.T, 1994	A study of maternal mortality in the community of Jakarta	Case control	MMR & cause of death	JBI case control
36	12	Nataria Farid; Hidayat, Yudi M; Sismayadi, Dodi; Sukandar, Hadyana; Wirakusumah, Firman F, Desti; Husin	ANALISIS PENYEBAB KEMATIAN MATERNAL DI KABUPATEN CIREBON	Sequential explanatory mixed method (quantitative: cross sectional, in dept interview)	Cause of death	AXIS tool
37	23	Suyanti Tri Yunis Miko, Suyanti; Wahyono	Epidemiologi Deskriptif Kematian Ibu di Kabupaten Serang Tahun 2017	Case series	Cause of death	JBI case series
38	28	Safitri, Faradilla and Marniati, Marniati	Faktor Penyebab Kematian Ibu di Provinsi Aceh Tahun 2015-2016	Descriptive quantitative	Cause of death	AXIS tool
39	98	Fibriana Mahalul, Arulita Ika; Azam	THREE DELAY MODEL SEBAGAI SALAH SATU DETERMINAN KEMATIAN IBU DI KABUPATEN CILACAP	Case control	Cause of death	JBI case control
40	110	Fajarsari Khuriyah; Puji R., Lina Dwi, Dyah;	EVALUASI PROGRAM JAMPERSAL TERHADAP PENYEBAB KEMATIAN IBU DAN PENYEBAB KEMATIAN BAYI DI KABUPATEN BANYUMAS TAHUN 2010-2011	Cross sectional	Cause of death	AXIS tool
41	150	Baharuddin et.al, 2019	Maternal death reviews: A retrospective case series of 90 hospital-based maternal deaths in 11 hospitals in Indonesia.	Retrospective study	Cause of death	AXIS tool
42	212	Sulistyono, Agus and Joewono, Hermanto Tri	Maternal death at Dr. Soetomo General Hospital Surabaya--Indonesia according to McCarthy and Maine's model 2013-2015.	Retrospective study	Cause of death	AXIS tool
43	221	Afifah, Tin and Tejayanti, Teti and Saptarini, Ika and Rizkianti, Anissa and Usman, Yuslely and Senewe, Felly P and Pangaribuan, Lamria	Maternal death in Indonesia: follow-up study of the 2010 Indonesia population census	Follow up study	Cause of death	AXIS tool
44	303	Darmapatni, Made Widhi Gunapria and Ariyani, Ni Wayan	Studi Eksplanatori; Penerapan Standar Pelayanan Antenatal Pada Kasus Kematian Ibu	Mixed method	Cause of death	AXIS tool
45	448	Bahtiar, Heri	ANALISIS DISTRIBUSI SPASIAL KEMATIAN IBU DI KABUPATEN LOMBOK TIMUR PROVINSI NUSA TENGGARA BARAT TAHUN 2007-2009	Descriptive quantitave	Cause of death	AXIS tool
46	460	Chomariyah, Zumrotul	HUBUNGAN DURASI INTERVAL PENANGANAN DAN KEMATIAN IBU DI RUMAH SAKIT RUJUKAN KABUPATEN BANDUNG BARAT TAHUN 2008-2012	Mixed method (simultaneous triangulation design and matched case control)	Cause of death	JBI case control
47	478	Mattarungan, Steven	PROFIL KEMATIAN MATERNAL DI BLU RSUP PROF. DR. RD KANDOU MANADO PERIODE 1 JANUARI 2012â€“31 DESEMBER 2013	Cross sectional	Cause of death	AXIS tool
48	502	Purnama Astuti, Nyoman Sriwedari	GAMBARAN KEMATIAN IBU DI KABUPATEN BULELENG TAHUN 2016-2020	Cross sectional	Cause of death	AXIS tool
49	507	La Banto, Rahma	GAMBARAN PENYEBAB KEMATIAN IBU DI RSU PKU MUHAMMADIYAH BANTUL TAHUN 2013-2015	Descriptive quantitave	Cause of death	AXIS tool
50	539	Desetyaputra, Dimas Ryan	Root Cause Analysis Kematian Maternal di RSUD Dr Soetomo Surabaya tahun 2019	Retrospective study	Cause of death	AXIS tool
51	548	Sihombing, Nurmala Hayati	Faktor-Faktor yang Memengaruhi Kematian Ibu di Kabupaten Labuhanbatu Utara Tahun 2013-2014	Case control	Cause of death	JBI case control
52	608	Adisasmita et.al, 2008	Obstetric near miss and deaths in public and private hospitals in Indonesia.	Cross sectional	Cause of death	AXIS tool
53	630	Masturoh and Respatih, S H and Murti, B	Path analysis risk factors that influence maternal mortality in district of Brebes.	Case control	Cause of death	JBI case control
54	804	SEMBIRING, MOREL	EVALUASI DETERMINAN KEMATIAN MATERNAL DI RSUP.H. ADAM MALIK MEDAN TAHUN 2010-2012	Retrospective study	Cause of death	AXIS tool
55	834	Maharani & Sutrisno	Analysis of Causes of Maternal Death in East Java Province, Indonesia	Retrospective study	Cause of death	AXIS tool
56	836	Anggondowati, et.al	Care-seeking and health insurance among pregnancy-related deaths: a population-based study in Jember District, East Java Province, Indonesia. ID - 20220327319	Cross sectional	Cause of death	AXIS tool
57	839	Purwatiningsih, et.al	Maternal death causes before and during COVID-19 pandemic: a descriptive study in Banjarnegara Indonesia	Descriptive quantitave	Cause of death	AXIS tool
58	851	Rahmadhanti & Siyam	Kejadian Kematian Ibu di Kabupaten Grobogan Tahun 2022 Triwulan 3	Case control	Cause of death	JBI case control
59	854	Sakinah, et.al	Analisis Faktor yang Berhubungan dengan Kematian Maternal dalam Penguatan Pengetahuan dan Pengembangan Kebijakan Kesehatan: Studi Otopsi Verbal Maternal	Mixed method (quantitative using retrospective study)	Cause of death	AXIS tool
60	41	Kassebaum, N J and Barber, R M and Dandona, L and Hay, S I and Larson, H J and Lim, S S and Lopez, A D and Mokdad, A H and Naghavi, M and Pinho, C and Steiner, C and Vos, T and Wang, H and Achoki, T and Anderson, G M and Arora, M and Biryukov, S and Blore, J D and Carter, A and Casey, D C and Coates, M M and Coggeshall, M and Dicker, D J and Dossou, E and Fleming, T and Fraser, M S and Friedman, …	Global, regional, and national levels of maternal mortality, 1990â€“2015: a systematic analysis for the Global Burden of Disease Study 2015	Quantitave study	MMR	AXIS tool
61	408	Josephine, Jessy and Kurniawati, Eighty Mardiyan	Prevalensi dan Faktor Risiko Kematian Maternal di RSUD. Dr. Soetomo Surabaya Tahun 2012	Descriptive quantitative	MMR	AXIS tool
62	698	Ronsmans, Carine and Scott, S and Qomariyah, S N and Achadi, E and Braunholtz, D and Marshall, T and Pambudi, E and Witten, K H and Graham, W J	Professional assistance during birth and maternal mortality in two Indonesian districts.	Case control	MMR	JBI case control
63	704	Utomo, Budi and Sucahya, Purwa Kurnia and Romadlona, Nohan Arum and Robertson, Annette Sachs and Aryanty, Riznawaty Imma and Magnani, Robert Joseph	The impact of family planning on maternal mortality in Indonesia: what future contribution can be expected?	Surveys	MMR	AXIS tool

## Sheet: AXIS tool
No.	Articles ID	Authors, Year	Included type	Intro	Method										Results					Discuss		Other		Review date
				Were tha aims/objectives of the study clear	Was the study design appropriate for the stated aim(s)?	Was the sample size justified?	Was the target/reference population clearly defined? (Is it clear who the research was about?)	Was the sample frame taken from an appropriate population base so that it closely represented the target/reference population under investigation?	Was the selection process likely to select subjects/participants that were representative of the target/reference population under investigation?	Were measures undertaken to address and categorise non-responders?	Were the risk factor and outcome variables measured appropriate to the aims of the study?	Were the risk factor and outcome variables measured correctly using instruments/measurements that had been trialled, piloted or published previously?	Is it clear what was used to determined statistical significance and/or precision estimates? (e.g. p-values, confidence intervals)	Were the methods (including statistical methods) sufficiently described to enable them to be repeated?	Were the basic data adequately described?	Does the response rate raise concerns about non-response bias?	If appropriate, was information about non-responders described?	Were the results internally consistent?	Were the results presented for all the analyses described in the methods?	Were the authors' discussions and conclusions justified by the results?	Were the limitations of the study discussed?	Were there any funding sources or conflicts of interest that may affect the authors’ interpretation of the results?	Was ethical approval or consent of participants attained?
1	39	Pramatirta et.al,2020	MMR & cause of death	Yes	Yes	No	No	DK (not stated)	DK (not stated)	DK (not stated)	Yes	DK (not stated)	No	No	Yes	DK (not stated)	DK (not stated)	Yes	No	No	No	DK (not stated)	No	2022-07-19
2	40	Lumbanraja et.al,2016*	MMR & cause of death	Yes	Yes	Yes	Yes	Yes	Yes	NA (it is using total sampling)	Yes	DK (study using medical record as the data source)	Yes	Yes	Yes	NA (this study using secondary data no human pariticipants involved)	NA (this study using secondary data no human pariticipants involved)	Yes	Yes	Yes	No	DK (not stated)	No	2022-07-19
3	49	Sunaryo et.al,2014	MMR & cause of death	Yes	Yes	Yes	Yes	Yes	Yes	NA (it is using total sampling)	Yes	DK (study using medical record as the data source)	No	No	Yes	NA (this study using secondary data no human pariticipants involved)	NA (this study using secondary data no human pariticipants involved)	Yes	No	No	No	DK (not stated)	No	2022-07-19
4	78	Kurniati et.al,2015	MMR & cause of death	Yes	Yes	No	Yes	DK (the sampling frame not stated)	DK (the sampling frame not stated)	DK (not stated)	Yes	DK (this study using secondary data of the result of maternal death audit from district health office)	Yes	Yes	Yes	NA (this study using secondary data no human pariticipants involved)	NA (this study using secondary data no human pariticipants involved)	Yes	Yes	Yes	No	DK (not stated)	No	2022-07-19
5	82	Karkata et.al,2006	MMR & cause of death	Yes	Yes	No	Yes	DK (the sampling frame not stated)	DK (the sampling frame not stated)	DK (not stated)	Yes	DK (study using medical record as the data source)	Yes	No	No	NA (this study using secondary data no human pariticipants involved)	NA (this study using secondary data no human pariticipants involved)	Yes	Yes	Yes	No	DK (not stated)	No	2022-07-19
6	94	Palufi et.al,2017	MMR & cause of death	Yes	Yes	Yes	Yes	Yes	Yes	NA (it is using total sampling)	Yes	DK (this study using secondary data from district health office)	No	No	Yes	NA (this study using secondary data no human pariticipants involved)	NA (this study using secondary data no human pariticipants involved)	Yes	No	Yes	No	DK (not stated)	No	2022-07-19
7	103	Jasmiati et.al,2019	MMR & cause of death	Yes	Yes	No	No	DK (the sampling frame not stated)	DK (the sampling frame not stated)	DK (not stated)	Yes	DK (this study not stated the instrument being used)	No	No	Yes	NA (this study using secondary data for the cross sectional design)	NA (this study using secondary data for the cross sectional design)	Yes	No	No	No	DK (not stated)	No	2022-07-20
8	170	Mardjikoen, 1973	MMR & cause of death	No	Yes	No	Yes	Yes	Yes	NA (it is using total sampling)	Yes	DK (this study not stated the instrument being used)	No	No	Yes	NA (this study using secondary data no human pariticipants involved)	NA (this study using secondary data no human pariticipants involved)	Yes	No	Yes	No	DK (not stated)	No	2022-07-20
9	174	Kesty et.al,2019	MMR & cause of death	Yes	Yes	Yes	Yes	Yes	Yes	NA (it is using total sampling)	No	DK (this study using medical record as the data source)	No	No	Yes	NA (this study using secondary data no human pariticipants involved)	NA (this study using secondary data no human pariticipants involved)	No	No	Yes	Yes	DK (not stated)	No	2022-07-20
10	176	Taufiqy et.al,2016	MMR & cause of death	Yes	No	Yes	No	DK (the population is not clear)	DK (the population is not clear)	NA (it is using total sampling)	Yes	DK (study using medical record as the data source)	No	No	Yes	NA (this study using secondary data no human pariticipants involved)	NA (this study using secondary data no human pariticipants involved)	No	No	No	No	DK (not stated)	No	2022-07-23
11	185	Tendean et.al,2021	MMR & cause of death	Yes	Yes	No	No	DK (the sampling frame not stated)	DK (the sampling frame not stated)	NA (using secondary data from medical record, no human participants involved)	Yes	DK (study using medical record as the data source))	No	No	Yes	NA (this study using secondary data no human pariticipants involved)	NA (this study using secondary data no human pariticipants involved)	Yes	No	No	No	DK (not stated)	No	2022-07-20
12	196	Puspitasari et.al,2021	MMR & cause of death	Yes	Yes	Yes	Yes	Yes	Yes	NA (using secondary data from medical record, no human participants involved)	Yes	DK (study using verbal autopsy as the data source))	Yes	Yes	Yes	NA (this study using secondary data no human pariticipants involved)	NA (this study using secondary data no human pariticipants involved)	Yes	Yes	Yes	No	DK (not stated)	No	2022-07-20
13	247	Indarti et.al,2021	MMR & cause of death	Yes	Yes	Yes	Yes	Yes	Yes	NA (using secondary data from medical record, no human participants involved)	Yes	DK (study using medical record as the data source)	Yes	Yes	Yes	NA (this study using secondary data no human pariticipants involved)	NA (this study using secondary data no human pariticipants involved)	Yes	Yes	Yes	No	DK (not stated)	Yes	2022-07-20
14	373	Tjitra et.al,1991	MMR & cause of death	Yes	Yes	Yes	Yes	Yes	Yes	No	Yes	Yes	No	Yes	Yes	DK (not stated)	DK (not stated)	Yes	Yes	Yes	Yes	DK (not stated)	No	2022-07-20
15	432	Megawati,2011	MMR & cause of death	Yes	Yes	No	Yes	No	No	No	Yes	Yes	Yes	Yes	Yes	DK (not stated)	DK (not stated)	Yes	Yes	Yes	Yes	DK (not stated)	Yes	2022-07-21
16	447	Budiarso,1989	MMR & cause of death	No	Yes	No	Yes	No	No	No	Yes	Yes	No	Yes	Yes	DK (not stated)	DK (not stated)	Yes	Yes	No	Yes	DK (not stated)	No	2022-07-21
17	566	Tejayanti et.al,2018	MMR & cause of death	Yes	Yes	Yes	Yes	Yes	Yes	NA (using secondary data from follow up study of maternal death on population census 2010)	Yes	DK (using secondary data from follow up study of maternal death on population census 2010)	Yes	Yes	Yes	NA (this study using secondary data no human pariticipants involved)	NA (this study using secondary data no human pariticipants involved)	Yes	Yes	Yes	No	DK (not stated)	No	2022-07-21
18	586	Rochmatin, 2018	MMR & cause of death	Yes	Yes	Yes	Yes	Yes	Yes	NA (using secondary data of verbal autopsy from district health office, no human participants involved)	Yes	DK (using secondary data of verbal autopsy from district health office, no human participants involved)	Yes	Yes	Yes	NA (this study using secondary data no human pariticipants involved)	NA (this study using secondary data no human pariticipants involved)	Yes	Yes	Yes	No	DK (not stated)	No	2022-07-21
19	694	Mahmood et.al,2018	MMR & cause of death	Yes	Yes	No	Yes	Yes	Yes	No	Yes	Yes	No	No	Yes	No	No	Yes	Yes	Yes	Yes	Yes	Yes	2022-09-29
20	716	Ronsmans et.al,2009	MMR & cause of death	Yes	Yes	Yes	Yes	Yes	Yes	No	Yes	Yes	Yes	Yes	Yes	DK (not stated)	DK (not stated)	Yes	Yes	Yes	Yes	Yes	Yes	2022-07-21
21	723	Fortney et.al,1988	MMR & cause of death	Yes	Yes	Yes	Yes	Yes	Yes	No	Yes	Yes	Yes	Yes	Yes	DK (not stated)	DK (not stated)	Yes	No	Yes	Yes	Yes	No	2022-07-21
22	742	Supratikto et.al,2002	MMR & cause of death	Yes	Yes	No	Yes	Yes	Yes	No	Yes	Yes	No	No	Yes	DK (not stated)	DK (not stated)	Yes	Yes	Yes	No	Yes	No	2022-07-21
23	757	Chi et.al,1981	MMR & cause of death	Yes	Yes	No	Yes	Yes	Yes	No	Yes	Yes	No	No	Yes	DK (not stated)	DK (not stated)	Yes	Yes	Yes	Yes	Yes	No	2022-07-21
24	808	Muthahari,2017	MMR & cause of death	Yes	Yes	Yes	Yes	Yes	Yes	NA (using secondary data from medical record, no human participants involved)	Yes	DK (using secondary data from medical record, no human participants involved)	Yes	Yes	Yes	NA (this study using secondary data no human pariticipants involved)	NA (this study using secondary data no human pariticipants involved)	Yes	Yes	Yes	No	DK (not stated)	No	2022-07-21
25	822	Tendean et.al, 2022	MMR & cause of death	Yes	Yes	Yes	Yes	Yes	Yes	NA (using secondary data from medical record, no human participants involved)	Yes	DK (using secondary data from medical record, no human participants involved)	No	No	Yes	NA (this study using secondary data no human pariticipants involved)	NA (this study using secondary data no human pariticipants involved)	Yes	No	Yes	No	No	No	2022-11-09
26	160	Ocviyanti, D and Fernando, D, 2020	MMR & cause of death	Yes	Yes	Yes	Yes	Yes	Yes	NA (using secondary data from medical record, no human participants involved)	Yes	Yes	Yes	Yes	Yes	NA (using secondary data from medical record, no human participants involved)	NA (using secondary data from medical record, no human participants involved)	Yes	Yes	Yes	Yes	Yes	Yes	2023-02-21
27	12	Nataria et.al, 2020	Cause of death	Yes	Yes	Yes	Yes	Yes	Yes	NA (using secondary data of verbal autopsy from district health office, no human participants involved)	Yes	DK (using secondary data of verbal autopsy from district health office, no human participants involved)	No	No	Yes	NA (this study using secondary data no human pariticipants involved)	NA (this study using secondary data no human pariticipants involved)	Yes	No	Yes	No	DK (not stated)	No	2022-08-12
28	28	Safitri et.al, 2018	Cause of death	Yes	Yes	Yes	Yes	Yes	Yes	NA (using secondary data of verbal autopsy from district health office, no human participants involved)	Yes	DK (using secondary data of verbal autopsy from district health office, no human participants involved)	No	No	No	NA (this study using secondary data no human pariticipants involved)	NA (this study using secondary data no human pariticipants involved)	Yes	No	Yes	No	DK (not stated)	No	2022-08-12
29	110	Fajarsari et.al,2012	Cause of death	No	Yes	Yes	Yes	Yes	Yes	No	No	No	No	Yes	No	DK (not stated)	DK (not stated)	Yes	Yes	No	No	DK (not stated)	No	2022-08-18
30	150	Baharuddin et.al, 2019	Cause of death	Yes	Yes	No	Yes	Yes	Yes	NA (using secondary data from medical record, no human participants involved)	Yes	DK (using secondary data from medical record, no human participants involved)	No	No	Yes	NA (using secondary data from medical record, no human participants involved)	NA (using secondary data from medical record, no human participants involved)	Yes	No	Yes	Yes	Yes	Yes	2022-09-02
31	212	Sulistyono et.al, 2020	Cause of death	Yes	Yes	Yes	Yes	Yes	Yes	NA (using secondary data from medical record, no human participants involved)	Yes	DK (using secondary data from medical record, no human participants involved)	No	No	Yes	NA (using secondary data from medical record, no human participants involved)	NA (using secondary data from medical record, no human participants involved)	Yes	No	Yes	No	DK (not stated)	No	2022-08-18
32	221	Afifah et.al, 2016	Cause of death	Yes	Yes	Yes	Yes	Yes	Yes	Yes	Yes	Yes	Yes	Yes	Yes	DK (not stated)	DK (not stated)	Yes	Yes	Yes	Yes	Yes	Yes	2022-08-18
33	303	Darmapatni et.al,2021	Cause of death	Yes	Yes	No	Yes	No	No	No	Yes	Yes	No	No	Yes	DK (not stated)	DK (not stated)	Yes	No	Yes	Yes	DK (not stated)	Yes	2022-08-18
34	448	Bahtiar,2011	Cause of death	Yes	Yes	Yes	Yes	Yes	Yes	No	Yes	No	Yes	Yes	Yes	DK (not stated)	DK (not stated)	Yes	Yes	No	Yes	DK (not stated)	Yes	2022-08-18
35	478	Mattarungan, 2014	Cause of death	Yes	Yes	No	No	DK (the sampling frame not stated)	DK (the sampling frame not stated)	No	Yes	No	No	No	Yes	DK (not stated)	DK (not stated)	Yes	No	Yes	No	DK (not stated)	No	2022-08-18
36	502	Purnama Astuti et.al,2021	Cause of death	Yes	Yes	Yes	Yes	Yes	Yes	NA (using secondary data from district health office, no human participants involved)	Yes	No	Yes	Yes	Yes	NA (using secondary data from district health office, no human participants involved)	NA (using secondary data from district health office, no human participants involved)	Yes	Yes	Yes	No	DK (not stated)	Yes	2022-08-18
37	507	La Banto,2016	Cause of death	Yes	Yes	No	No	DK (the sampling frame not stated)	DK (the sampling frame not stated)	DK (not stated)	Yes	No	No	No	Yes	DK (not stated)	DK (not stated)	Yes	No	Yes	Yes	DK (not stated)	No	2022-08-18
38	539	Desetyaputra, 2021	Cause of death	Yes	Yes	No	Yes	DK (the sampling frame not stated)	DK (the sampling frame not stated)	NA (using secondary data from medical record, no human participants involved)	Yes	DK (using secondary data from medical record, no human participants involved)	No	No	Yes	NA (using secondary data from medical record, no human participants involved)	NA (using secondary data from medical record, no human participants involved)	Yes	No	Yes	No	No	Yes	2022-08-18
39	608	Adisasmita et.al, 2008	Cause of death	Yes	Yes	Yes	Yes	Yes	Yes	NA (using secondary data from medical record, no human participants involved)	Yes	DK (using secondary data from medical record, no human participants involved)	No	Yes	Yes	NA (using secondary data from medical record, no human participants involved)	NA (using secondary data from medical record, no human participants involved)	Yes	Yes	Yes	Yes	Yes	Yes	2022-09-02
40	804	Sembiring,2013	Cause of death	Yes	Yes	Yes	Yes	Yes	Yes	NA (using secondary data from medical record, no human participants involved)	Yes	DK (using secondary data from medical record, no human participants involved)	Yes	Yes	Yes	NA (using secondary data from medical record, no human participants involved)	NA (using secondary data from medical record, no human participants involved)	Yes	Yes	Yes	No	DK (not stated)	Yes	2022-08-18
	834	Maharani & Sutrisno	Cause of death	Yes	No	No	Yes	DK (the sampling frame not stated)	DK (the sampling frame not stated)	DK (using secondary data from provincial health office)	Yes	DK (using secondary data from provincial health office)	Yes	No	No	NA (using secondary data from provincial health office)	NA (using secondary data from provincial health office)	Yes	No	Yes	No	No	No	2023-05-09
	836	Anggondowati, et.al	Cause of death	Yes	Yes	Yes	Yes	Yes	Yes	No	Yes	Yes	Yes	Yes	Yes	No	No	Yes	Yes	Yes	Yes	Yes	Yes	2023-05-09
	839	Purwatiningsih, et.al	Cause of death	Yes	Yes	Yes	Yes	Yes	Yes	DK (using secondary data from provincial health office)	Yes	DK (using secondary data from provincial health office)	No	No	Yes	NA (using secondary data from provincial health office)	NA (using secondary data from provincial health office)	Yes	No	Yes	No	No	Yes	2023-05-09
	854	Sakinah, et.al	Cause of death	Yes	Yes	Yes	Yes	Yes	Yes	No	No	No	No	No	Yes	No	No	Yes	No	Yes	No	No	No	2023-05-09
41	41	Kassebaum et.al,2017	MMR	Yes	Yes	Yes	Yes	Yes	Yes	DK (not stated)	Yes	Yes	Yes	Yes	Yes	DK (not stated)	DK (not stated)	Yes	Yes	Yes	Yes	Yes	Yes	2022-08-18
42	408	Josephine et.al,2014	MMR	Yes	Yes	Yes	Yes	Yes	Yes	NA (using secondary data from medical record, no human participants involved)	Yes	DK (using secondary data from medical record, no human participants involved)	Yes	Yes	Yes	NA (using secondary data from medical record, no human participants involved)	NA (using secondary data from medical record, no human participants involved)	Yes	Yes	Yes	No	DK (not stated)	No	2022-08-18
43	704	Utomo et.al,2021	MMR	Yes	Yes	Yes	Yes	Yes	Yes	DK (not stated)	Yes	Yes	Yes	Yes	Yes	DK (not stated)	DK (not stated)	Yes	Yes	Yes	Yes	Yes	Yes	2022-08-18
		Fill each cell with either Yes, No, DK (Dont know), or NA (Not applicable)
No.	Articles ID	Authors, Year	Included type	Intro	Method										Results					Discuss		Other		Sum	Denominator	Score	Quality
				Were tha aims/objectives of the study clear	Was the study design appropriate for the stated aim(s)?	Was the sample size justified?	Was the target/reference population clearly defined? (Is it clear who the research was about?)	Was the sample frame taken from an appropriate population base so that it closely represented the target/reference population under investigation?	Was the selection process likely to select subjects/participants that were representative of the target/reference population under investigation?	Were measures undertaken to address and categorise non-responders?	Were the risk factor and outcome variables measured appropriate to the aims of the study?	Were the risk factor and outcome variables measured correctly using instruments/measurements that had been trialled, piloted or published previously?	Is it clear what was used to determined statistical significance and/or precision estimates? (e.g. p-values, confidence intervals)	Were the methods (including statistical methods) sufficiently described to enable them to be repeated?	Were the basic data adequately described?	Does the response rate raise concerns about non-response bias?	If appropriate, was information about non-responders described?	Were the results internally consistent?	Were the results presented for all the analyses described in the methods?	Were the authors' discussions and conclusions justified by the results?	Were the limitations of the study discussed?	Were there any funding sources or conflicts of interest that may affect the authors’ interpretation of the results?	Was ethical approval or consent of participants attained?
1	39	Pramatirta et.al,2020	MMR & cause of death	1	1	0	0	0	0	0	1	0	0	0	1	0	0	1	0	0	0	0	0	5	20	0.25	Weak
2	40	Lumbanraja et.al,2016*	MMR & cause of death	1	1	1	1	1	1	NA (it is using total sampling)	1	0	1	1	1	NA (this study using secondary data 0 human pariticipants involved)	NA (this study using secondary data 0 human pariticipants involved)	1	1	1	0	0	0	13	17	0.764706	Strong
3	49	Sunaryo et.al,2014	MMR & cause of death	1	1	1	1	1	1	NA (it is using total sampling)	1	0	0	0	1	NA (this study using secondary data 0 human pariticipants involved)	NA (this study using secondary data 0 human pariticipants involved)	1	0	0	0	0	0	9	17	0.529412	Moderate
4	78	Kurniati et.al,2015	MMR & cause of death	1	1	0	1	0	0	0	1	0	1	1	1	NA (this study using secondary data 0 human pariticipants involved)	NA (this study using secondary data 0 human pariticipants involved)	1	1	1	0	0	0	10	18	0.555556	Moderate
5	82	Karkata et.al,2006	MMR & cause of death	1	1	0	1	0	0	0	1	0	1	0	0	NA (this study using secondary data 0 human pariticipants involved)	NA (this study using secondary data 0 human pariticipants involved)	1	1	1	0	0	0	8	18	0.444444	Moderate
6	94	Palufi et.al,2017	MMR & cause of death	1	1	1	1	1	1	NA (it is using total sampling)	1	0	0	0	1	NA (this study using secondary data 0 human pariticipants involved)	NA (this study using secondary data 0 human pariticipants involved)	1	0	1	0	0	0	10	17	0.588235	Moderate
7	103	Jasmiati et.al,2019	MMR & cause of death	1	1	0	0	0	0	0	1	0	0	0	1	NA (this study using secondary data for the cross sectional design)	NA (this study using secondary data for the cross sectional design)	1	0	0	0	0	0	5	18	0.277778	Weak
8	170	Mardjikoen, 1973	MMR & cause of death	0	1	0	1	1	1	NA (it is using total sampling)	1	0	0	0	1	NA (this study using secondary data 0 human pariticipants involved)	NA (this study using secondary data 0 human pariticipants involved)	1	0	1	0	0	0	8	17	0.470588	Moderate
9	174	Kesty et.al,2019	MMR & cause of death	1	1	1	1	1	1	NA (it is using total sampling)	0	0	0	0	1	NA (this study using secondary data 0 human pariticipants involved)	NA (this study using secondary data 0 human pariticipants involved)	0	0	1	1	0	0	9	17	0.529412	Moderate
10	176	Taufiqy et.al,2016	MMR & cause of death	1	0	1	0	0	0	NA (it is using total sampling)	1	0	0	0	1	NA (this study using secondary data 0 human pariticipants involved)	NA (this study using secondary data 0 human pariticipants involved)	0	0	0	0	0	0	4	17	0.235294	Weak
11	185	Tendean et.al,2021	MMR & cause of death	1	1	0	0	0	0	NA (using secondary data from medical record, 0 human participants involved)	1	0	0	0	1	NA (this study using secondary data 0 human pariticipants involved)	NA (this study using secondary data 0 human pariticipants involved)	1	0	0	0	0	0	5	17	0.294118	Weak
12	196	Puspitasari et.al,2021	MMR & cause of death	1	1	1	1	1	1	NA (using secondary data from medical record, 0 human participants involved)	1	0	1	1	1	NA (this study using secondary data 0 human pariticipants involved)	NA (this study using secondary data 0 human pariticipants involved)	1	1	1	0	0	0	13	17	0.764706	Strong
13	247	Indarti et.al,2021	MMR & cause of death	1	1	1	1	1	1	NA (using secondary data from medical record, 0 human participants involved)	1	0	1	1	1	NA (this study using secondary data 0 human pariticipants involved)	NA (this study using secondary data 0 human pariticipants involved)	1	1	1	0	0	1	14	17	0.823529	Very strong
14	373	Tjitra et.al,1991	MMR & cause of death	1	1	1	1	1	1	0	1	1	0	1	1	0	0	1	1	1	1	0	0	14	20	0.7	Strong
15	432	Megawati,2011	MMR & cause of death	1	1	0	1	0	0	0	1	1	1	1	1	0	0	1	1	1	1	0	1	13	20	0.65	Strong
16	447	Budiarso,1989	MMR & cause of death	0	1	0	1	0	0	0	1	1	0	1	1	0	0	1	1	0	1	0	0	9	20	0.45	Moderate
17	566	Tejayanti et.al,2018	MMR & cause of death	1	1	1	1	1	1	NA (using secondary data from follow up study of maternal death on population census 2010)	1	0	1	1	1	NA (this study using secondary data 0 human pariticipants involved)	NA (this study using secondary data 0 human pariticipants involved)	1	1	1	0	0	0	13	17	0.764706	Strong
18	586	Rochmatin, 2018	MMR & cause of death	1	1	1	1	1	1	NA (using secondary data of verbal autopsy from district health office, 0 human participants involved)	1	0	1	1	1	NA (this study using secondary data 0 human pariticipants involved)	NA (this study using secondary data 0 human pariticipants involved)	1	1	1	0	0	0	13	17	0.764706	Strong
19	694	Mahmood et.al,2018	MMR & cause of death	1	1	0	1	1	1	0	1	1	0	0	1	0	0	1	1	1	1	1	1	14	20	0.7	Strong
20	716	Ronsmans et.al,2009	MMR & cause of death	1	1	1	1	1	1	0	1	1	1	1	1	0	0	1	1	1	1	1	1	17	20	0.85	Very strong
21	723	Fortney et.al,1988	MMR & cause of death	1	1	1	1	1	1	0	1	1	1	1	1	0	0	1	0	1	1	1	0	15	20	0.75	Strong
22	742	Supratikto et.al,2002	MMR & cause of death	1	1	0	1	1	1	0	1	1	0	0	1	0	0	1	1	1	0	1	0	12	20	0.6	Moderate
23	757	Chi et.al,1981	MMR & cause of death	1	1	0	1	1	1	0	1	1	0	0	1	0	0	1	1	1	1	1	0	13	20	0.65	Strong
24	808	Muthahari,2017	MMR & cause of death	1	1	1	1	1	1	NA (using secondary data from medical record, 0 human participants involved)	1	0	1	1	1	NA (this study using secondary data 0 human pariticipants involved)	NA (this study using secondary data 0 human pariticipants involved)	1	1	1	0	0	0	13	17	0.764706	Strong
25	822	Tendean et.al, 2022	MMR & cause of death	1	1	1	1	1	1	NA (using secondary data from medical record, no human participants involved)	1	0	0	0	1	NA (this study using secondary data no human pariticipants involved)	NA (this study using secondary data no human pariticipants involved)	1	0	1	0	0	0	10	17	0.588235	Moderate
26	160	Ocviyanti, D and Fernando, D, 2020	MMR & cause of death	1	1	1	1	1	1	NA (using secondary data from medical record, no human participants involved)	1	1	1	1	1	NA (this study using secondary data no human pariticipants involved)	NA (this study using secondary data no human pariticipants involved)	1	1	1	1	1	1	17	17	1	Very strong
27	12	Nataria et.al, 2020	Cause of death	1	1	1	1	1	1	NA (using secondary data of verbal autopsy from district health office, 0 human participants involved)	1	0	0	0	1	NA (this study using secondary data 0 human pariticipants involved)	NA (this study using secondary data 0 human pariticipants involved)	1	0	1	0	0	0	10	17	0.588235	Moderate
28	28	Safitri et.al, 2018	Cause of death	1	1	1	1	1	1	NA (using secondary data of verbal autopsy from district health office, 0 human participants involved)	1	0	0	0	0	NA (this study using secondary data 0 human pariticipants involved)	NA (this study using secondary data 0 human pariticipants involved)	1	0	1	0	0	0	9	17	0.529412	Moderate
29	110	Fajarsari et.al,2012	Cause of death	0	1	1	1	1	1	0	0	0	0	1	0	0	0	1	1	0	0	0	0	8	20	0.4	Weak
30	150	Baharuddin et.al, 2019	Cause of death	1	1	0	1	1	1	NA (using secondary data from medical record, no human participants involved)	1	0	0	0	1	NA (using secondary data from medical record, no human participants involved)	NA (using secondary data from medical record, no human participants involved)	1	0	1	1	1	1	12	17	0.705882	Strong
31	212	Sulistyono et.al, 2020	Cause of death	1	1	1	1	1	1	NA (using secondary data from medical record, 0 human participants involved)	1	0	0	0	1	NA (using secondary data from medical record, 0 human participants involved)	NA (using secondary data from medical record, 0 human participants involved)	1	0	1	0	0	0	10	17	0.588235	Moderate
32	221	Afifah et.al, 2016	Cause of death	1	1	1	1	1	1	1	1	1	1	1	1	0	0	1	1	1	1	1	1	18	20	0.9	Very strong
33	303	Darmapatni et.al,2021	Cause of death	1	1	0	1	0	0	0	1	1	0	0	1	0	0	1	0	1	1	0	1	10	20	0.5	Moderate
34	448	Bahtiar,2011	Cause of death	1	1	1	1	1	1	0	1	0	1	1	1	0	0	1	1	0	1	0	1	14	20	0.7	Strong
35	478	Mattarungan, 2014	Cause of death	1	1	0	0	0	0	0	1	0	0	0	1	0	0	1	0	1	0	0	0	6	20	0.3	Weak
36	502	Purnama Astuti et.al,2021	Cause of death	1	1	1	1	1	1	NA (using secondary data from district health office, 0 human participants involved)	1	0	1	1	1	NA (using secondary data from district health office, 0 human participants involved)	NA (using secondary data from district health office, 0 human participants involved)	1	1	1	0	0	1	14	17	0.823529	Very strong
37	507	La Banto,2016	Cause of death	1	1	0	0	0	0	0	1	0	0	0	1	0	0	1	0	1	1	0	0	7	20	0.35	Weak
38	539	Desetyaputra, 2021	Cause of death	1	1	0	1	0	0	NA (using secondary data from medical record, 0 human participants involved)	1	0	0	0	1	NA (using secondary data from medical record, 0 human participants involved)	NA (using secondary data from medical record, 0 human participants involved)	1	0	1	0	0	1	8	17	0.470588	Moderate
39	608	Adisasmita et.al, 2008	Cause of death	1	1	1	1	1	1	NA (using secondary data from medical record, no human participants involved)	1	0	0	1	1	NA (using secondary data from medical record, no human participants involved)	NA (using secondary data from medical record, no human participants involved)	1	1	1	1	1	1	15	17	0.882353	Very strong
40	804	Sembiring,2013	Cause of death	1	1	1	1	1	1	NA (using secondary data from medical record, 0 human participants involved)	1	0	1	1	1	NA (using secondary data from medical record, no human participants involved)	NA (using secondary data from medical record, no human participants involved)	1	1	1	0	0	1	14	17	0.823529	Very strong
41	834	Maharani & Sutrisno	Cause of death	1	0	0	1	0	0	NA (using secondary data from medical record, 0 human participants involved)	1	0	1	0	0	NA (using secondary data from provincial health office)	NA (using secondary data from provincial health office)	1	0	1	0	0	0	6	17	0.352941	Weak
42	836	Anggondowati, et.al	Cause of death	1	1	1	1	1	1	0	1	1	1	1	1	0	0	1	1	1	1	1	1	17	20	0.85	Very strong
43	839	Purwatiningsih, et.al	Cause of death	1	1	1	1	1	1	NA (using secondary data from medical record, 0 human participants involved)	1	0	0	0	1	NA (using secondary data from provincial health office)	NA (using secondary data from provincial health office)	1	0	1	0	0	1	11	17	0.647059	Strong
44	854	Sakinah, et.al	Cause of death	1	1	1	1	1	1	0	0	0	0	0	1	0	0	1	0	1	0	0	0	9	20	0.45	Moderate
45	41	Kassebaum et.al,2017	MMR	1	1	1	1	1	1	0	1	1	1	1	1	0	0	1	1	1	1	1	1	17	20	0.85	Very strong
46	408	Josephine et.al,2014	MMR	1	1	1	1	1	1	NA (using secondary data from medical record, 0 human participants involved)	1	0	1	1	1	NA (using secondary data from medical record, 0 human participants involved)	NA (using secondary data from medical record, 0 human participants involved)	1	1	1	0	0	0	13	17	0.764706	Strong
47	704	Utomo et.al,2021	MMR	1	1	1	1	1	1	0	1	1	1	1	1	0	0	1	1	1	1	1	1	17	20	0.85	Very strong
		Description of quality	Coefficient
		Very weak	0 - 0,20
		Weak	0,21 - 0,40
		Moderate	0,41 - 0,60
		Strong	0,61 - 0,80
		Very strong	0,81 - 1,00

## Sheet: JBI case control
No.	Articles ID	Authors, Year	Included type	Were the groups comparable other than the presence of disease in cases or the absence of disease in controls?	Were cases and controls matched appropriately?	Were the same criteria used for identification of cases and controls?	Was exposure measured in a standard, valid and reliable way?	Was exposure measured in the same way for cases and controls?	Were confounding factors identified?	Were strategies to deal with confounding factors stated?	Were outcomes assessed in a standard, valid and reliable way for cases and controls?	Was the exposure period of interest long enough to be meaningful?	Was appropriate statistical analysis used?	Review date
1	99	Prihesti et.al,2019	MMR & cause of death	Yes	Yes	No	Yes	Yes	No	No	Yes	Unclear	Yes	2022-07-22
2	127	Aeni,2013	MMR & cause of death	Yes	Yes	Yes	Unclear	No	No	Yes	Yes	Unclear	Yes	2022-07-22
3	464	Apip et.al,2019	MMR & cause of death	No	No	No	Unclear	Unclear	No	No	No	Unclear	Yes	2022-07-22
4	573	Siska,2019	MMR & cause of death	Yes	Yes	Yes	Yes	Yes	No	Yes	Yes	Unclear	Yes	2022-07-22
5	613	Prasetyo et.al,2018	MMR & cause of death	No	No	No	Unclear	Yes	No	No	Unclear	Unclear	No	2022-07-22
6	251	Simbolon, F.T, 1994	MMR & cause of death	Yes	Yes	Yes	Yes	Yes	No	No	Yes	Yes	No	2023-02-21
7	98	Fibriana,2007	Cause of death	Yes	No	Yes	Yes	Yes	No	No	Yes	Unclear	No	2022-08-18
8	460	Chomariyah,2013	Cause of death	Yes	Unclear	Yes	Unclear	Unclear	Yes	Yes	Yes	Unclear	Yes	2022-08-18
9	548	Sihombing,2014	Cause of death	Yes	Yes	Yes	Yes	Yes	No	Yes	Yes	Unclear	Yes	2022-08-18
10	630	Masturoh et.al,2017	Cause of death	Yes	No	No	Yes	Yes	No	No	Yes	Unclear	Yes	2022-08-18
11	851	Rahmadhanti & Siyam	Cause of death	No	No	No	Yes	Yes	No	No	Yes	Unclear	No	2023-05-09
12	698	Ronsmans et.al,2009	MMR	Yes	No	Yes	Yes	Yes	No	No	Yes	Unclear	Yes	2022-08-18
		Fill each cell with either Yes, No, Unclear, or Not applicable
No.	Articles ID	Authors, Year	Included type	Were the groups comparable other than the presence of disease in cases or the absence of disease in controls?	Were cases and controls matched appropriately?	Were the same criteria used for identification of cases and controls?	Was exposure measured in a standard, valid and reliable way?	Was exposure measured in the same way for cases and controls?	Were confounding factors identified?	Were strategies to deal with confounding factors stated?	Were outcomes assessed in a standard, valid and reliable way for cases and controls?	Was the exposure period of interest long enough to be meaningful?	Was appropriate statistical analysis used?	Sum	Denominator	Score	Quality
1	99	Prihesti et.al,2019	MMR & cause of death	1	1	0	1	1	0	0	1	0	1	6	10	0.6	Moderate
2	127	Aeni,2013	MMR & cause of death	1	1	1	0	0	0	1	1	0	1	6	10	0.6	Moderate
3	464	Apip et.al,2019	MMR & cause of death	0	0	0	0	0	0	0	0	0	1	1	10	0.1	Very weak
4	573	Siska,2019	MMR & cause of death	1	1	1	1	1	0	1	1	0	1	8	10	0.8	Strong
5	613	Prasetyo et.al,2018	MMR & cause of death	0	0	0	0	1	0	0	0	0	0	1	10	0.1	Very weak
6	251	Simbolon, F.T, 1994	MMR & cause of death	1	1	1	1	1	0	0	1	1	0	7	10	0.7	Strong
7	98	Fibriana,2007	Cause of death	1	0	1	1	1	0	0	1	0	0	5	10	0.5	Moderate
8	460	Chomariyah,2013	Cause of death	1	0	1	0	0	1	1	1	0	1	6	10	0.6	Moderate
9	548	Sihombing,2014	Cause of death	1	1	1	1	1	0	1	1	0	1	8	10	0.8	Strong
10	630	Masturoh et.al,2017	Cause of death	1	0	0	1	1	0	0	1	0	1	5	10	0.5	Moderate
11	851	Rahmadhanti & Siyam	Cause of death	0	0	0	1	1	0	0	1	0	0	3	10	0.3	Weak
12	698	Ronsmans et.al,2009	MMR	1	0	1	1	1	0	0	1	0	1	6	10	0.6	Moderate
		Description of quality	Coefficient
		Very weak	0 - 0,20
		Weak	0,21 - 0,40
		Moderate	0,41 - 0,60
		Strong	0,61 - 0,80
		Very strong	0,81 - 1,00

## Sheet: JBI case series
No.	Articles ID	Authors, Year	Included type	Were there clear criteria for inclusion in the case series?	Was the condition measured in a standard, reliable way for all participants included in the case series?	Were valid methods used for identification of the condition for all participants included in the case series?	Did the case series have consecutive inclusion of participants?	Did the case series have complete inclusion of participants?	Was there clear reporting of the demographics of the participants in the study?	Was there clear reporting of clinical information of the participants?	Were the outcomes or follow up results of cases clearly reported?	Was there clear reporting of the presenting site(s)/clinic(s) demographic information?	Was statistical analysis appropriate?	Review date
1	292	Hanafi,2019	MMR & cause of death	Yes	Yes	Yes	Yes	Yes	Yes	Yes	Yes	Yes	Yes	2022-07-23
2	338	Atnaryan,2021	MMR & cause of death	Yes	Yes	Yes	Yes	Yes	Yes	Yes	Yes	Yes	Yes	2022-07-23
3	474	Paramita,2019	MMR & cause of death	Yes	Yes	Yes	Yes	Yes	Yes	Yes	Yes	Yes	Yes	2022-07-23
4	23	Suyanti et.al,2019	Cause of death	Yes	Yes	Yes	Yes	Yes	Yes	Yes	Yes	Yes	Yes	2022-08-18
		Fill each cell with either Yes, No, Unclear, or Not applicable
No.	Articles ID	Authors, Year	Included type	Were there clear criteria for inclusion in the case series?	Was the condition measured in a standard, reliable way for all participants included in the case series?	Were valid methods used for identification of the condition for all participants included in the case series?	Did the case series have consecutive inclusion of participants?	Did the case series have complete inclusion of participants?	Was there clear reporting of the demographics of the participants in the study?	Was there clear reporting of clinical information of the participants?	Were the outcomes or follow up results of cases clearly reported?	Was there clear reporting of the presenting site(s)/clinic(s) demographic information?	Was statistical analysis appropriate?	Sum	Denominator	Score	Quality
1	292	Hanafi,2019	MMR & cause of death	1	1	1	1	1	1	1	1	1	1	10	10	1	Very strong
2	338	Atnaryan,2021	MMR & cause of death	1	1	1	1	1	1	1	1	1	1	10	10	1	Very strong
3	474	Paramita,2019	MMR & cause of death	1	1	1	1	1	1	1	1	1	1	10	10	1	Very strong
4	23	Suyanti et.al,2019	Cause of death	1	1	1	1	1	1	1	1	1	1	10	10	1	Very strong
		Description of quality	Coefficient
		Very weak	0 - 0,20
		Weak	0,21 - 0,40
		Moderate	0,41 - 0,60
		Strong	0,61 - 0,80
		Very strong	0,81 - 1,00

## Sheet: Recap of the result
Category	Count (n=63)	Percentage
Very strong	14	22.2222
Strong	17	26.9841
Moderate	21	33.3333
Weak	9	14.2857
Very weak	2	3.1746
